# Supplementary material for: Integrated fecal microbiome–metabolome signatures reflect stress and serotonin metabolism in irritable bowel syndrome
Source: Gut Microbes. 2022 Apr 21;14(1):2063016. doi: 10.1080/19490976.2022.2063016 (PMC9037519; doi:10.1080/19490976.2022.2063016)
Supplement: Supplemental Material [file KGMI_A_2063016_SM2904.zip]

Archive with 2 entries (2 files):
- STORMS_Mujagic.docx
- Supplementary Materials.docx
